# Supplementary material for: Age and sex differences in human balance performance from 6-18 years of age: A systematic review and meta-analysis
Source: PLoS One. 2019 Apr 9;14(4):e0214434. doi: 10.1371/journal.pone.0214434 (PMC6456289; doi:10.1371/journal.pone.0214434)
Supplement: S1 Table — (XLSX) [file pone.0214434.s001.xlsx]

## Sheet: Tabelle1
Table S1: Quality assessment using the Appraisal tool for Cross-Sectional Studies (Downes et al., 2016)
Study/Criteria	1.	2.	3.	4.	5.	6.	7.	8.	9.	10.	11.	12.	13.	14.	15.	16.	17.	18.	19.	20.	grün (7)	blau (7)	grau (3)
Children vs adolescents (n=21)
An et al. (2009)	1	1	0	1	0	1	NA	1	1	1	1	1	NA	NA	1	1	1	1	-	1	7	4	3
Barozzi et al. (2014)	1	1	0	1	0	1	NA	1	0	0	1	1	NA	NA	1	1	1	0	0	1	5	4	2
Chivers et al. (2013)	1	1	0	0	1	1	NA	1	1	1	1	1	NA	NA	1	1	1	1	0	1	6	5	3
Condon & Cremin (2014)	1	1	0	1	1	1	NA	1	1	1	1	1	NA	NA	1	1	1	1	0	1	7	5	3
Donahoe et al. (1994)	1	1	0	1	0	1	NA	1	1	1	1	1	NA	NA	1	1	1	0	-	1	6	4	3
Habib et al. (1999)	1	1	1	1	0	1	NA	1	1	1	1	1	NA	NA	1	1	1	1	-	1	7	5	3
Hirabayashi & Iwasaki (1995)	1	1	0	1	0	1	NA	1	0	1	0	1	NA	NA	1	1	1	0	-	0	5	3	2
Itzkowitz et al. (2016)	1	1	0	1	0	1	NA	1	1	1	1	1	NA	NA	1	1	1	0	-	1	6	4	3
Johnson et al. (2014)	1	1	0	1	0	1	NA	1	1	1	1	1	NA	NA	1	1	1	1	0	1	7	5	3
Khanna et al. (2015)	1	1	1	1	0	0	NA	1	1	1	1	1	NA	NA	1	1	1	1	-	1	7	5	2
Menkveld et al. (1988)	1	1	0	1	-	0	NA	1	0	1	0	1	NA	NA	1	0	1	0	-	0	4	3	1
Müller et al. (2013)	1	1	0	1	1	1	NA	1	1	1	1	1	NA	NA	1	1	1	1	0	1	7	6	3
Nicolini-Panisson & Donadio (2014)	1	1	1	1	1	1	NA	1	1	1	1	1	NA	NA	1	1	1	0	0	1	6	7	3
Sheldon (1963)	1	1	0	1	0	0	NA	1	0	0	1	1	NA	NA	1	1	1	0	0	0	5	4	1
Steindl et al. (2006)	1	1	0	1	0	0	NA	1	1	1	1	1	NA	NA	1	1	1	0	-	1	6	4	2
Tringali et al. (2017)	1	1	0	1	1	1	NA	1	1	1	0	1	NA	NA	1	1	1	0	0	1	5	6	3
Volkman et al. (2007)	1	1	1	1	1	1	NA	1	1	1	1	1	NA	NA	1	1	1	0	-	1	6	6	3
Wälchli et al. (2018)	1	1	0	1	1	1	NA	1	1	1	1	1	NA	NA	1	1	1	1	0	1	7	6	3
Wolff et al. (1998)	1	1	0	1	1	1	NA	1	1	1	1	1	NA	NA	1	1	1	0	0	1	6	5	3
Zaino et al. (2004)	1	1	1	1	0	1	NA	1	1	1	1	1	NA	NA	1	1	1	0	0	1	6	6	3
Zumbrunn et al. (2011)	1	1	0	1	0	0	NA	1	1	1	1	1	NA	NA	1	1	1	1	0	1	7	5	2
Girls vs boys (n=25)
Arévalo-Mora et al. (2016)	1	1	1	1	1	1	NA	1	1	1	1	1	NA	NA	1	1	1	0	0	1	6	6	3
Butz et al. (2015)	1	1	1	1	0	1	NA	1	1	1	1	1	NA	NA	1	1	1	1	-	1	7	5	3
Davies & Rose (2000)	1	1	0	1	1	0	NA	1	1	1	1	1	NA	NA	1	1	1	0	-	0	6	5	2
Deshmukh et al. (2011)	1	1	1	1	1	1	NA	1	1	1	0	1	NA	NA	1	1	1	0	-	1	5	6	3
Dufek et al. (2012)	1	1	0	1	1	0	NA	1	1	1	1	1	NA	NA	1	1	1	1	0	1	7	6	2
Eguchi & Takada (2014)	1	1	0	1	1	0	NA	1	1	1	1	1	NA	NA	0	1	1	0	-	1	6	5	1
Geldhof et al. (2006)	1	1	0	1	1	0	NA	1	1	1	1	1	NA	NA	1	0	1	0	-	1	5	5	2
Holm & Vollestad (2008)	1	1	0	1	0	0	NA	1	1	1	1	1	NA	NA	1	1	1	1	0	1	7	5	2
Holm et al. (2009)	1	1	0	1	1	0	NA	1	1	1	1	1	NA	NA	1	1	1	0	0	1	6	6	2
Itzkowitz et al. (2016)	1	1	0	1	0	1	NA	1	1	1	1	1	NA	NA	1	1	1	0	-	1	6	4	3
Khanna et al. (2015)	1	1	1	1	0	0	NA	1	1	1	1	1	NA	NA	1	1	1	1	-	1	7	5	2
Laguna Nieto et al. (2010)	1	1	0	1	1	0	NA	1	1	1	0	1	NA	NA	1	1	1	1	0	1	6	6	2
Lee & Lin (2007)	1	1	0	1	1	1	NA	1	1	1	1	1	NA	NA	1	1	1	0	0	1	6	6	3
Libardoni et al. (2017)	1	1	1	1	0	1	NA	1	1	1	1	1	NA	NA	1	1	1	0	0	1	6	6	3
McKay et al. (2017)	1	1	0	1	0	1	NA	1	1	1	1	1	NA	NA	0	1	1	1	0	1	7	5	2
Michelotti et al. (2006)	1	1	0	1	1	1	NA	1	1	1	1	1	NA	NA	1	1	1	0	0	1	6	6	3
Mickle et al. (2011)	1	1	0	1	1	0	NA	0	1	1	1	1	NA	NA	1	1	1	0	0	1	6	5	2
Müller et al. (2013)	1	1	0	1	1	1	NA	1	1	1	1	1	NA	NA	1	1	1	1	0	1	7	6	3
Öberg et al. (1993)	1	1	0	1	0	0	NA	1	1	0	1	0	NA	NA	1	1	1	0	-	0	4	3	2
Peterson et al. (2006)	1	1	0	1	0	0	NA	1	1	1	1	1	NA	NA	1	1	1	1	0	1	7	5	2
Sheehan & Katz (2012)	1	1	0	1	0	1	NA	1	1	1	1	1	NA	NA	1	1	1	1	-	1	7	4	3
Sheehan & Katz (2013)	1	1	0	1	0	1	NA	1	1	1	1	1	NA	NA	1	1	1	1	-	1	7	4	3
Smith et al. (2012)	1	1	0	1	1	1	NA	1	1	1	1	1	NA	NA	1	1	1	0	0	1	6	6	3
Thevenon et al. (2015)	1	1	0	1	0	1	NA	1	1	1	1	1	NA	NA	1	1	1	0	0	1	6	5	3
Yuksel et al. (2017)	1	1	1	1	0	1	NA	1	1	1	1	1	NA	NA	1	1	1	1	0	1	7	6	3
Legend: 1 = "yes"; 0 = "no"; – = "do not know"; NA = "not applicable"; green = questions (1, 4, 10, 11, 12, 16, 18) related to the quality of reporting; blue = questions (2, 3, 5, 8, 17, 19, 20) related to study design quality; grey = questions (6, 7, 9, 13, 14, 15) related to risk of bias
Questions/Criteria
Introduction
1. Were the aims/objectives of the study clear?
Methods
2. Was the study design appropriate for the stated aim(s)?
3. Was the sample size justified?
4. Was the target/reference population clearly defined? (Is it clear who the research was about?)
5. Was the sample frame taken from an appropriate population base so that it closely represented the target/reference population under investigation?
6. Was the selection process likely to select subjects/participants that were representative of the target/reference population under investigation?
7. Were measures undertaken to address and categorise non-responders?
8. Were the risk factor and outcome variables measured appropriate to the aims of the study?
9. Were the risk factor and outcome variables measured correctly using instruments/measurements that had been trialled, piloted or published previously?
10. Is it clear what was used to determined statistical significance and/or precision estimates? (e.g. p-values, confidence intervals)
11. Were the methods (including statistical methods) sufficiently described to enable them to be repeated?
Results
12. Were the basic data adequately described?
13. Does the response rate raise concerns about non-response bias?
14. If appropriate, was information about non-responders described?
15. Were the results internally consistent?
16. Were the results presented for all the analyses described in the methods?
Disussion
17. Were the authors' discussions and conclusions justified by the results?
18. Were the limitations of the study discussed?
Other
19. Were there any funding sources or conflicts of interest that may affect the authors’ interpretation of the results?
20. Was ethical approval or consent of participants attained?
